# Supplementary material for: PRR5, 7 and 9 positively modulate TOR signaling-mediated root cell proliferation by repressing TANDEM ZINC FINGER 1 in Arabidopsis
Source: Nucleic Acids Res. 2019 Mar 20;47(10):5001–15. doi: 10.1093/nar/gkz191 (PMC6547441; doi:10.1093/nar/gkz191)
Supplement: gkz191_Supplemental_Files [file gkz191_supplemental_files.zip]

Archive with 2 entries (2 files):
- PRR-TZF1-TOR Supporting information.pdf
- Supplementary Table S2 The overlapped genes of decreased abundance in prr579 with activated genes by Glc-TOR signaling.xlsx
