# Supplementary material for: PRR5, 7 and 9 positively modulate TOR signaling-mediated root cell proliferation by repressing TANDEM ZINC FINGER 1 in Arabidopsis
Source: Nucleic Acids Res. 2019 Mar 20;47(10):5001–15. doi: 10.1093/nar/gkz191 (PMC6547441; doi:10.1093/nar/gkz191)
Supplement: gkz191_Supplemental_Files [file gkz191_supplemental_files.zip › Supplementary Table S2 The overlapped genes of decreased abundance in prr579 with activated genes by Glc-TOR signaling.xlsx]

## Sheet: Sheet1
Supplemental Table Set 3. The common genes shared by down-regulated in prr579 and up-regulated by TOR
probe_ID	AGI	TAIR-060104	prr579 (log2 ratio)	Col-0 (log2 ratio)	prr579/Col-0_ZT12 (log2 ratio)	q-value	HS109.CEL.present	HS110.CEL.present	HS111.CEL.present	HS112.CEL.present	HS113.CEL.present	HS114.CEL.present	Detection in LDHH_ST	Phase in LDHH_ST	Model	Correlation between data and model
256797_at	At3g18600	DEAD/DEAH box helicase, putative non-consensus acceptor splice site AT at exon 2; similar to DEAD box helicase protein GB:NP_006764 from [Homo sapiens], contains Pfam profile: PF00270 DEAD/DEAH box helicase	7.58727	8.68369	-1.09643	0.00110731	P	P	P	P	P	P	P	8	ct08-sine	0.945214
260157_at	At1g52930	brix domain-containing protein contains Pfam domain, PF04427: Brix domain	8.15825	9.17203	-1.01378	0.00118272	P	P	P	P	P	P	P	8	ct08-box1	0.928755
251029_at	At5g02050	mitochondrial glycoprotein family protein / MAM33 family protein low similarity to SUAPRGA1 [Emericella nidulans] GI:6562379; contains Pfam profile PF02330: Mitochondrial glycoprotein	6.61911	7.69836	-1.07925	0.00162394	P	P	P	P	P	P	P	10	cos_per_23_ph_10	0.963916
256461_s_at	At4g18440	adenylosuccinate lyase, putative / adenylosuccinase, putative similar to SP|P25739 Adenylosuccinate lyase (EC 4.3.2.2) (Adenylosuccinase) {Escherichia coli}; contains Pfam profile PF00206: Lyase	7.73042	8.88561	-1.15519	0.00164592	P	P	P	P	P	P	P	8	ct09-rigid	0.733694
250916_at	At5g03630	monodehydroascorbate reductase, putative monodehydroascorbate reductase (NADH), cucumber, PIR:JU0182	8.90957	10.0096	-1.10002	0.00227812	P	P	P	P	P	P	P	11	ct11-rigid	0.799905
251975_at	At3g53230	cell division cycle protein 48, putative / CDC48, putative very strong similarity to SP|P54609 Cell division cycle protein 48 homolog {Arabidopsis thaliana}; contains Pfam profiles PF00004: ATPase AAA family, PF02359: Cell division protein 48 (CDC48) N-te	5.93988	7.22532	-1.28545	0.00279109	P	P	P	P	P	P	P	13	ct13-spike	0.627574
248332_at	At5g52640	heat shock protein 81-1 (HSP81-1) / heat shock protein 83 (HSP83) nearly identical to SP|P27323 Heat shock protein 81-1 (HSP81-1) (Heat shock protein 83) {Arabidopsis thaliana}; contains Pfam profiles PF02518: ATPase, histidine kinase-, DNA gyrase B-, and	5.69758	7.72187	-2.02429	0.00279466	P	P	P	P	P	P	P	12	ct12-spike	0.898907
261266_at	At1g26770	expansin, putative (EXP10) similar to expansin At-EXP1 GI:1041702 from [Arabidopsis thaliana]; alpha-expansin gene family, PMID:11641069	9.78373	11.6194	-1.83564	0.00291011	P	P	P	P	P	P	P	13	ct13-spike	0.873322
249325_at	At5g40850	urophorphyrin III methylase (UPM1) identical to urophorphyrin III methylase (GI:1146165) [Arabidopsis thaliana]; similar to s-adenosyl-L-methionine-dependent uroporphyrinogen III methyltransferase (GI:1490606) [Arabidopsis thaliana]; similar to Diphthine	8.0481	9.45999	-1.41189	0.00299612	P	P	P	P	P	P	P	20	ct20-sine	0.981076
253215_at	At4g34950	nodulin family protein similar to nodulin-like protein [Arabidopsis thaliana] GI:3329368, nodule-specific protein Nlj70 [Lotus japonicus] GI:3329366	10.0005	11.3602	-1.35978	0.0030577	P	P	P	P	P	P	P	11	cos_per_26_ph_11	0.945374
259403_at	At1g17745	D-3-phosphoglycerate dehydrogenase / 3-PGDH identical to SP|O04130	8.17824	9.60437	-1.42613	0.00318823	P	P	P	P	P	P	P	13	ct13-spike	0.877663
260666_at	At1g19300	glycosyl transferase family 8 protein contains Pfam profile: PF01501 Glycosyl transferase family 8	5.89672	7.24901	-1.3523	0.00332752	P	P	P	P	P	P	Undetected
253697_at	At4g29700	type I phosphodiesterase/nucleotide pyrophosphatase family protein similar to SP|P22413 Ectonucleotide pyrophosphatase/phosphodiesterase 1 (Plasma-cell membrane glycoprotein PC-1) [Includes: Alkaline phosphodiesterase I (EC 3.1.4.1); Nucleotide pyrophosph	4.97529	6.97755	-2.00226	0.00343555	P	P	P	P	P	P	P	12	cos_per_28_ph_12	0.569463
256245_at	At3g12580	heat shock protein 70, putative / HSP70, putative strong similarity to heat shock protein GI:425194 [Spinacia oleracea]	5.75495	8.29146	-2.53651	0.00343555	P	P	P	P	P	P	Undetected
247439_at	At5g62670	ATPase, plasma membrane-type, putative / proton pump, putative strong similarity to P-type H(+)-transporting ATPase from Nicotiana plumbaginifolia [SP|Q08435, SP|Q08436], Lycopersicon esculentum [GI:5901757, SP|P22180], Solanum tuberosum [GI:435003]; cont	7.76022	8.78461	-1.02439	0.00348174	P	P	P	P	P	P	P	19	cos_per_21_ph_19	0.931858
249167_at	At5g42860	expressed protein	4.86346	6.26774	-1.40427	0.00394881	P	P	P	A	A	A	P	13	ct13-spike	0.88585
267004_at	At2g34260	transducin family protein / WD-40 repeat family protein similar to Vegetatible incompatibility protein HET-E-1 (SP:Q00808) {Podospora anserina}	6.18154	7.70155	-1.52001	0.00400632	P	P	P	P	P	P	P	8	ct09-box1	0.967522
261804_at	At1g30530	UDP-glucoronosyl/UDP-glucosyl transferase family protein contains Pfam profile: PF00201 UDP-glucoronosyl and UDP-glucosyl transferase	8.54358	9.56816	-1.02458	0.00420949	P	P	P	P	P	P	P	12	ct12-spike	0.70165
264091_at	At1g79110	expressed protein	6.01841	7.27	-1.25159	0.00458755	P	P	P	P	P	P	P	16	ct16-box1	0.914521
253534_at	At4g31500	cytochrome P450 83B1 (CYP83B1) Identical to Cytochrome P450 (SP:O65782 )[Arabidopsis thaliana]	9.35441	10.6458	-1.29141	0.00479701	P	P	P	P	P	P	P	12	ct12-spike	0.794109
251476_at	At3g59670	expressed protein ; expression supported by MPSS	5.30341	6.63562	-1.33222	0.00540552	P	P	P	P	P	P	P	4	ct04-spike	0.76265
251503_at	At3g59140	ABC transporter family protein putative multi resistance protein mrp - Arabidopsis thaliana, EMBL:ATMRPPROT	6.4562	7.62317	-1.16697	0.00543609	P	P	P	P	P	P	P	3	ct03-spike	0.858441
252625_at	At3g44750	histone deacetylase, putative (HD2A) contains Pfam domain, PF00096: Zinc finger, C2H2 type; identical to cDNA putative histone deacetylase (HD2A) GI:11066134	8.16609	9.4935	-1.32741	0.0054563	P	P	P	P	P	P	P	8	ct09-box1	0.861287
254080_at	At4g25630	fibrillarin 2 (FIB2) identical to fibrillarin 2 GI:9965655 from [Arabidopsis thaliana]	7.67779	9.15897	-1.48118	0.00550331	P	P	P	P	P	P	P	9	cos_per_22_ph_9	0.883855
262281_at	At1g68570	proton-dependent oligopeptide transport (POT) family protein contains Pfam profile: PF00854 POT family	8.53236	9.98121	-1.44885	0.00550331	P	P	P	P	P	P	P	20	cos_per_23_ph_20	0.913232
267076_at	At2g41090	calmodulin-like calcium-binding protein, 22 kDa (CaBP-22) identical to SP|P30187 22 kDa calmodulin-like calcium-binding protein (CABP-22) [Arabidopsis thaliana]	11.0032	12.7044	-1.70119	0.0058478	P	P	P	P	P	P	P	13	cos_per_22_ph_13	0.936666
251638_at	At3g57490	40S ribosomal protein S2 (RPS2D) 40S ribosomal protein S2 - Arabidopsis thaliana, SWISSPROT:RS2_ARATH	8.06524	9.08102	-1.01577	0.00654099	P	P	P	P	P	P	P	8	ct08-box1	0.964042
260957_at	At1g06080	delta 9 desaturase (ADS1) identical to delta 9 acyl-lipid desaturase (ADS1) GB:BAA25180 GI:2970034 from [Arabidopsis thaliana]	6.47476	7.65398	-1.17923	0.00705881	P	P	P	P	P	P	P	5	ct05-spike	0.887541
267162_s_at	At2g37690	phosphoribosylaminoimidazole carboxylase, putative / AIR carboxylase, putative similar to SP|P55195 Phosphoribosylaminoimidazole carboxylase, chloroplast precursor (EC 4.1.1.21) (AIR carboxylase) (AIRC) {Vigna aconitifolia}; contains Pfam profiles PF02222	6.35712	7.56603	-1.20891	0.00748079	P	P	P	P	P	P	P	10	ct10-rigid	0.966655
248434_at	At5g51440	23.5 kDa mitochondrial small heat shock protein (HSP23.5-M) similar to heat shock 22 kDa protein, mitochondrial precursor SP:Q96331 from [Arabidopsis thaliana]; identified in Scharf, K-D., et al,Cell Stress & Chaperones (2001) 6: 225-237.	4.26997	6.45452	-2.18455	0.00770924	P	P	P	A	A	A	Undetected
245854_at	At5g13490	ADP, ATP carrier protein 2, mitochondrial / ADP/ATP translocase 2 / adenine nucleotide translocator 2 (ANT2) identical to SWISS-PROT:P40941 ADP,ATP carrier protein 2, mitochondrial precursor (Adenine nucleotide translocator 2) [Arabidopsis thaliana]	7.49605	8.63313	-1.13709	0.00843904	P	P	P	P	P	P	P	11	cos_per_22_ph_11	0.910366
260955_at	At1g06000	UDP-glucoronosyl/UDP-glucosyl transferase family protein contains similarity to UDPG glucosyltransferase GB:AAB62270 GI:2232354 from [Solanum berthaultii]	8.15925	9.30076	-1.1415	0.00888436	P	P	P	P	P	P	P	12	ct12-spike	0.945054
250304_at	At5g12110	elongation factor 1B alpha-subunit 1 (eEF1Balpha1) identical to elongation factor 1B alpha-subunit [Arabidopsis thaliana] GI:6686819	7.40653	8.59783	-1.1913	0.00914051	P	P	P	P	P	P	P	5	ct05-spike	0.853358
261167_at	At1g04980	thioredoxin family protein similar to SP|Q63081 Protein disulfide isomerase A6 precursor (EC 5.3.4.1) {Rattus norvegicus}; contains Pfam profile PF00085: Thioredoxin	6.24653	7.3748	-1.12827	0.00956967	P	P	P	P	P	P	P	13	ct13-spike	0.936011
261664_s_at	At1g18320	[AT1G18320, mitochondrial import inner membrane translocase subunit Tim17/Tim22/Tim23 family protein contains Pfam domain PF02466: Mitochondrial import inner membrane translocase subunit Tim17];[AT3G10110, mitochondrial import inner membrane translocase	5.69055	6.78898	-1.09843	0.00965344	P	P	P	P	P	P	P	10	cos_per_22_ph_10	0.947838
251740_at	At3g56070	peptidyl-prolyl cis-trans isomerase, putative / cyclophilin, putative / rotamase, putative similar to peptidyl-prolyl cis-trans isomerase, PPIase (cyclophilin, cyclosporin A-binding protein) [Catharanthus roseus] SWISS-PROT:Q39613	8.58934	9.63795	-1.04861	0.0107463	P	P	P	P	P	P	P	8	ct08-box1	0.925155
259466_at	At1g19050	two-component responsive regulator / response regulator 7 (ARR7) identical to response regulator 7 GI:3953603 from [Arabidopsis thaliana]	7.63147	8.74201	-1.11055	0.0115789	P	P	P	P	P	P	P	0	ct00-box1	0.767412
247218_at	At5g65010	asparagine synthetase 2 (ASN2) identical to asparagine synthetase (ASN2) [Arabidopsis thaliana] GI:3859536	10.1501	11.1764	-1.02634	0.0116941	P	P	P	P	P	P	P	21	cos_per_22_ph_21	0.866804
248614_at	At5g49560	expressed protein similar to SP|P40389 Rapid response to glucose protein 1 {Schizosaccharomyces pombe}	4.32029	5.51457	-1.19428	0.0153349	P	P	P	M	M	P	P	16	cos_per_20_ph_16	0.664678
266511_at	At2g47680	zinc finger (CCCH type) helicase family protein similar to SP|Q28141 ATP-dependent RNA helicase A (Nuclear DNA helicase II) (DEAD-box protein 9) {Bos taurus}; contains Pfam profiles PF00271: Helicase conserved C-terminal domain, PF00642: Zinc finger C-x8-	4.70676	5.78276	-1.07601	0.0167616	P	P	P	P	P	P	P	16	ct16-rigid	0.739807
264299_s_at	At1g78860	curculin-like (mannose-binding) lectin family protein low similarity to Ser/Thr protein kinase [Zea mays] GI:2598067; contains Pfam profile PF01453: Lectin (probable mannose binding)	9.25694	10.2767	-1.01972	0.0177254	P	P	P	P	P	P	P	20	ct20-box1	0.960697
